# Supplementary material for: TIAM2 Contributes to Osimertinib Resistance, Cell Motility, and Tumor-Associated Macrophage M2-like Polarization in Lung Adenocarcinoma
Source: Int J Mol Sci. 2022 Sep 8;23(18):10415. doi: 10.3390/ijms231810415 (PMC9499457; doi:10.3390/ijms231810415)
Supplement: Supplementary file 1 [file ijms-23-10415-s001.zip]

Archive with 6 entries (6 files):
- Supplementary Figures.pdf
- Table S1_osimertinib IC50 value _LUAD cell lines.txt
- Table S2_LASSO regression coefficients of 9 candidate genes.txt
- Table S3_volcano plot.txt
- Table S4_ blue module membership_WGCNA .txt
- Table S5_GO and KEGG enrichment analysis.txt
