# Supplementary material for: TIAM2 Contributes to Osimertinib Resistance, Cell Motility, and Tumor-Associated Macrophage M2-like Polarization in Lung Adenocarcinoma
Source: Int J Mol Sci. 2022 Sep 8;23(18):10415. doi: 10.3390/ijms231810415 (PMC9499457; doi:10.3390/ijms231810415)
Supplement: Supplementary file 1 [file ijms-23-10415-s001.zip › Table S1_osimertinib IC50 value _LUAD cell lines.txt]

Cell line	TCGA classification	Tissue	Tissue sub-type	IC50	AUC
HCC-827	LUAD	lung	lung_NSCLC_adenocarcinoma	0.027405	0.484706
NCI-H1975	LUAD	lung	lung_NSCLC_adenocarcinoma	0.037777	0.520669
PC-14	LUAD	lung	lung_NSCLC_adenocarcinoma	0.042809	0.533875
PC-3_[JPC-3]	LUAD	lung	lung_NSCLC_adenocarcinoma	0.076364	0.590472
COR-L105	LUAD	lung	lung_NSCLC_adenocarcinoma	0.239187	0.707784
NCI-H322M	LUAD	lung	lung_NSCLC_adenocarcinoma	0.252289	0.72182
NCI-H1648	LUAD	lung	lung_NSCLC_adenocarcinoma	0.472293	0.80309
NCI-H1781	LUAD	lung	lung_NSCLC_adenocarcinoma	0.796025	0.815464
Calu-3	LUAD	lung	lung_NSCLC_adenocarcinoma	0.982723	0.830458
NCI-H1623	LUAD	lung	lung_NSCLC_adenocarcinoma	1.449167	0.856757
NCI-H1666	LUAD	lung	lung_NSCLC_adenocarcinoma	1.555585	0.833317
NCI-H358	LUAD	lung	lung_NSCLC_adenocarcinoma	1.635323	0.866068
EMC-BAC-2	LUAD	lung	lung_NSCLC_adenocarcinoma	1.682292	0.897509
NCI-H2122	LUAD	lung	lung_NSCLC_adenocarcinoma	1.922957	0.940329
NCI-H1650	LUAD	lung	lung_NSCLC_adenocarcinoma	1.972104	0.824371
NCI-H1568	LUAD	lung	lung_NSCLC_adenocarcinoma	2.021016	0.843908
HCC-78	LUAD	lung	lung_NSCLC_adenocarcinoma	2.782885	0.897148
NCI-H1563	LUAD	lung	lung_NSCLC_adenocarcinoma	2.844114	0.909716
NCI-H1693	LUAD	lung	lung_NSCLC_adenocarcinoma	3.025067	0.859575
NCI-H1944	LUAD	lung	lung_NSCLC_adenocarcinoma	3.211995	0.89429
A549	LUAD	lung	lung_NSCLC_adenocarcinoma	3.292809	0.920402
RERF-LC-KJ	LUAD	lung	lung_NSCLC_adenocarcinoma	4.908222	0.940152
NCI-H2085	LUAD	lung	lung_NSCLC_adenocarcinoma	5.293735	0.94016
NCI-H1651	LUAD	lung	lung_NSCLC_adenocarcinoma	5.623194	0.961591
NCI-H1755	LUAD	lung	lung_NSCLC_adenocarcinoma	5.917921	0.942672
NCI-H1792	LUAD	lung	lung_NSCLC_adenocarcinoma	6.112019	0.982196
NCI-H522	LUAD	lung	lung_NSCLC_adenocarcinoma	6.12789	0.960682
LXF-289	LUAD	lung	lung_NSCLC_adenocarcinoma	6.7106	0.9832
NCI-H1993	LUAD	lung	lung_NSCLC_adenocarcinoma	6.871022	0.956021
NCI-H2009	LUAD	lung	lung_NSCLC_adenocarcinoma	7.267503	0.964227
NCI-H3122	LUAD	lung	lung_NSCLC_adenocarcinoma	8.372911	0.949934
NCI-H1435	LUAD	lung	lung_NSCLC_adenocarcinoma	9.616786	0.988206
HCC-44	LUAD	lung	lung_NSCLC_adenocarcinoma	10.18583	0.972894
HOP-62	LUAD	lung	lung_NSCLC_adenocarcinoma	10.800264	0.960243
VMRC-LCD	LUAD	lung	lung_NSCLC_adenocarcinoma	13.903168	0.970267
NCI-H2342	LUAD	lung	lung_NSCLC_adenocarcinoma	14.374011	0.964432
NCI-H2023	LUAD	lung	lung_NSCLC_adenocarcinoma	14.697392	0.968661
NCI-H650	LUAD	lung	lung_NSCLC_adenocarcinoma	18.672448	0.984202
NCI-H23	LUAD	lung	lung_NSCLC_adenocarcinoma	20.414122	0.986524
NCI-H1355	LUAD	lung	lung_NSCLC_adenocarcinoma	21.732504	0.958851
NCI-H2228	LUAD	lung	lung_NSCLC_adenocarcinoma	22.826394	0.952997
NCI-H2087	LUAD	lung	lung_NSCLC_adenocarcinoma	23.116185	0.973038
Calu-6	LUAD	lung	lung_NSCLC_adenocarcinoma	27.934762	0.968595
NCI-H1573	LUAD	lung	lung_NSCLC_adenocarcinoma	33.197398	0.977155
NCI-H2405	LUAD	lung	lung_NSCLC_adenocarcinoma	41.620633	0.925016
NCI-H1838	LUAD	lung	lung_NSCLC_adenocarcinoma	44.817137	0.955483
NCI-H2347	LUAD	lung	lung_NSCLC_adenocarcinoma	50.020011	0.939258
NCI-H1793	LUAD	lung	lung_NSCLC_adenocarcinoma	52.391621	0.95001
SK-LU-1	LUAD	lung	lung_NSCLC_adenocarcinoma	67.05232	0.97284
SW1573	LUAD	lung	lung_NSCLC_adenocarcinoma	107.79139	0.976426
NCI-H441	LUAD	lung	lung_NSCLC_adenocarcinoma	445.661831	0.962098
