# Supplementary material for: TIAM2 Contributes to Osimertinib Resistance, Cell Motility, and Tumor-Associated Macrophage M2-like Polarization in Lung Adenocarcinoma
Source: Int J Mol Sci. 2022 Sep 8;23(18):10415. doi: 10.3390/ijms231810415 (PMC9499457; doi:10.3390/ijms231810415)
Supplement: Supplementary file 1 [file ijms-23-10415-s001.zip › Table S5_GO and KEGG enrichment analysis.txt]

goterm	Description	totalnumber	termnumber	pvalue	up_regulated	rich_factor
GO:0002376	immune system process	1200	325	2.61E-76	207	0.636923077
GO:0006955	immune response	1200	325	3.96E-70	172	0.529230769
GO:0048583	regulation of response to stimulus	1200	325	1.06E-25	168	0.516923077
GO:0006950	response to stress	1200	325	4.30E-18	142	0.436923077
GO:0002682	regulation of immune system process	1200	325	4.36E-57	137	0.421538462
GO:0007166	cell surface receptor signaling pathway	1200	325	8.80E-26	133	0.409230769
GO:0042221	response to chemical	1200	325	2.69E-06	124	0.381538462
GO:0006952	defense response	1200	325	7.68E-43	124	0.381538462
GO:0001775	cell activation	1200	325	3.42E-48	118	0.363076923
GO:0045321	leukocyte activation	1200	325	5.54E-51	115	0.353846154
GO:0031224	intrinsic component of membrane	1200	329	3.07E-12	150	0.455927052
GO:0016021	integral component of membrane	1200	329	2.95E-12	147	0.446808511
GO:0005576	extracellular region	1200	329	0.000384706	109	0.331306991
GO:0044459	plasma membrane part	1200	329	3.68E-19	105	0.319148936
GO:0031982	vesicle	1200	329	0.002288039	94	0.285714286
GO:0031226	intrinsic component of plasma membrane	1200	329	3.84E-15	67	0.203647416
GO:0005887	integral component of plasma membrane	1200	329	1.02E-15	66	0.200607903
GO:0031410	cytoplasmic vesicle	1200	329	0.00099215	63	0.191489362
GO:0097708	intracellular vesicle	1200	329	0.00099215	63	0.191489362
GO:0009986	cell surface	1200	329	3.66E-20	56	0.170212766
GO:0060089	molecular transducer activity	1200	318	3.24E-16	77	0.242138365
GO:0038023	signaling receptor activity	1200	318	1.32E-16	77	0.242138365
GO:0005102	signaling receptor binding	1200	318	2.31E-09	63	0.198113208
GO:0042802	identical protein binding	1200	318	0.000120692	57	0.179245283
GO:0004888	transmembrane signaling receptor activity	1200	318	5.46E-10	57	0.179245283
GO:0046983	protein dimerization activity	1200	318	0.047193704	37	0.116352201
GO:0042803	protein homodimerization activity	1200	318	0.001899978	31	0.097484277
GO:0005126	cytokine receptor binding	1200	318	3.88E-13	27	0.08490566
GO:0030545	receptor regulator activity	1200	318	4.31E-06	26	0.081761006
GO:0048018	receptor ligand activity	1200	318	4.31E-06	25	0.078616352
Description	GeneRatio	BgRatio	pvalue	p.adjust	qvalue	geneID	Count	one_type	two_type
Cytokine-cytokine receptor interaction	47/205	294/7914	5.64E-25	1.03E-22	8.48E-23	IL12RB1/IL2RB/CCR5/CXCR6/IL21R/LTA/CCL5/CD27/IL2RG/CXCR3/FASLG/IL18RAP/CXCL9/CCR7/CCL4/CCL19/TNFSF13B/CXCR5/CXCL13/TNFRSF8/LTB/CD40LG/IFNG/CXCL10/IL2RA/CCR8/TNFRSF9/CXCL11/XCL2/CCR4/TNFRSF13B/IL9R/TNFRSF17/CCL4L2/TNFRSF13C/IL15/CD40/CD70/CCL3/IL27/IL26/CCL25/TNF/CCL8/XCL1/CCL11/CCL3L1	47	Environmental Information Processing	Signaling molecules and interaction
Viral protein interaction with cytokine and cytokine receptor	27/205	100/7914	9.66E-21	5.89E-19	4.85E-19	IL2RB/CCR5/LTA/CCL5/IL2RG/CXCR3/IL18RAP/CXCL9/CCR7/CCL4/CCL19/CXCR5/CXCL13/CXCL10/IL2RA/CCR8/CXCL11/XCL2/CCR4/CCL4L2/CCL3/CCL25/TNF/CCL8/XCL1/CCL11/CCL3L1	27	Environmental Information Processing	Signaling molecules and interaction
Natural killer cell mediated cytotoxicity	26/205	131/7914	2.10E-16	9.61E-15	7.90E-15	CD247/SH2D1A/LCK/ITGAL/ZAP70/LCP2/KLRK1/NCR3/CD48/FASLG/LAT/KLRD1/CD244/GZMB/PRF1/IFNG/HLA-B/NCR1/KLRC1/TNF/KIR2DL4/SH2D1B/KLRC3/KIR3DL2/KLRC2/KIR2DL3	26	Organismal Systems	Immune system
Chemokine signaling pathway	26/205	189/7914	1.86E-12	5.68E-11	4.67E-11	ITK/CCR5/CXCR6/CCL5/NCF1/CXCR3/CXCL9/CCR7/CCL4/CCL19/CXCR5/CXCL13/JAK3/CXCL10/CCR8/CXCL11/XCL2/CCR4/STAT1/CCL4L2/CCL3/CCL25/CCL8/XCL1/CCL11/CCL3L1	26	Organismal Systems	Immune system
Cell adhesion molecules (CAMs)	21/205	147/7914	1.41E-10	2.34E-09	1.93E-09	TIGIT/CD2/CD6/PTPRC/ITGAL/ICOS/PDCD1/CTLA4/CD8A/CD226/ITGB7/PDCD1LG2/CD8B/CD40LG/SELL/HLA-B/HLA-F/CD40/VCAM1/CD274/L1CAM	21	Environmental Information Processing	Signaling molecules and interaction
T cell receptor signaling pathway	20/205	104/7914	1.39E-12	5.08E-11	4.18E-11	CD247/CD3E/ITK/LCK/CD3D/PTPRC/ZAP70/ICOS/CD3G/PDCD1/CTLA4/CD8A/LCP2/GRAP2/LAT/CD8B/CD40LG/IFNG/TNF/PRKCQ	20	Organismal Systems	Immune system
Th17 cell differentiation	20/205	107/7914	2.43E-12	6.35E-11	5.22E-11	CD247/CD3E/IL12RB1/IL2RB/LCK/CD3D/IL21R/ZAP70/CD3G/IL2RG/FOXP3/TBX21/IRF4/LAT/JAK3/IFNG/IL2RA/STAT1/GATA3/PRKCQ	20	Organismal Systems	Immune system
Primary immunodeficiency	19/205	38/7914	7.10E-21	5.89E-19	4.85E-19	CD3E/LCK/CD3D/PTPRC/ZAP70/ICOS/CD8A/IL2RG/CD19/JAK3/CD8B/CD40LG/CD79A/TNFRSF13B/TAP1/TNFRSF13C/CD40/TAP2/AICDA	19	Human Diseases	Immune disease
Th1 and Th2 cell differentiation	18/205	92/7914	1.42E-11	3.26E-10	2.68E-10	CD247/CD3E/IL12RB1/IL2RB/LCK/CD3D/ZAP70/CD3G/IL2RG/TBX21/RUNX3/LAT/JAK3/IFNG/IL2RA/STAT1/GATA3/PRKCQ	18	Organismal Systems	Immune system
NF-kappa B signaling pathway	18/205	102/7914	8.74E-11	1.75E-09	1.44E-09	LCK/ZAP70/LTA/CCL4/CCL19/TNFSF13B/LAT/LTB/CD40LG/TRAF1/TNFAIP3/CCL4L2/TNFRSF13C/CD40/VCAM1/BIRC3/TNF/PRKCQ	18	Environmental Information Processing	Signal transduction
Epstein-Barr virus infection	17/205	201/7914	1.65E-05	0.000136834	0.000112553	CD247/CD3E/CD3D/ITGAL/CD3G/RUNX3/CD19/JAK3/CXCL10/TNFAIP3/STAT1/TAP1/HLA-B/HLA-F/CD40/TAP2/TNF	17	Human Diseases	Infectious disease: viral
Antigen processing and presentation	16/205	78/7914	9.57E-11	1.75E-09	1.44E-09	CD8A/KLRD1/CD8B/IFNG/TAP1/HLA-B/HLA-F/TAP2/KLRC1/TNF/KIR2DL4/KLRC4/KLRC3/KIR3DL2/KLRC2/KIR2DL3	16	Organismal Systems	Immune system
Hematopoietic cell lineage	16/205	98/7914	3.34E-09	5.09E-08	4.19E-08	CD2/CD3E/CD3D/CD3G/CD8A/CD5/CD19/MS4A1/CD7/CD8B/IL2RA/FLT3/IL9R/CD38/GP1BA/TNF	16	Organismal Systems	Immune system
Human T-cell leukemia virus 1 infection	16/205	219/7914	0.000169526	0.001149013	0.000945118	CD3E/IL2RB/LCK/CD3D/ITGAL/LTA/CD3G/IL2RG/JAK3/IL2RA/TNFRSF13C/HLA-B/HLA-F/IL15/CD40/TNF	16	Human Diseases	Infectious disease: viral
NOD-like receptor signaling pathway	15/205	181/7914	6.64E-05	0.000467129	0.000384236	PSTPIP1/GBP5/CCL5/GBP4/GBP1/TNFAIP3/STAT1/GBP2/AIM2/BIRC3/TNF/CASP5/TRPM2/GBP7/NLRP7	15	Organismal Systems	Immune system
PD-L1 expression and PD-1 checkpoint pathway in cancer	14/205	89/7914	5.42E-08	6.61E-07	5.44E-07	CD247/CD3E/LCK/CD3D/ZAP70/CD3G/PDCD1/LAT/IFNG/STAT1/TLR9/CD274/BATF2/PRKCQ	14	Human Diseases	Cancer: overview
Human immunodeficiency virus 1 infection	14/205	212/7914	0.001179573	0.006963287	0.005727639	CD247/CD3E/CCR5/CD3D/CD3G/FASLG/APOBEC3G/APOBEC3D/TAP1/HLA-B/HLA-F/TAP2/TNF/APOBEC3A	14	Human Diseases	Infectious disease: viral
Toll-like receptor signaling pathway	13/205	104/7914	2.48E-06	2.67E-05	2.20E-05	CCL5/CXCL9/CCL4/CXCL10/TLR8/CXCL11/STAT1/CCL4L2/CD40/TLR9/CCL3/TNF/CCL3L1	13	Organismal Systems	Immune system
TNF signaling pathway	12/205	112/7914	3.01E-05	0.000229205	0.000188532	LTA/CCL5/IRF1/CXCL10/TRAF1/TNFAIP3/IL15/VCAM1/MMP9/BIRC3/TNF/MMP3	12	Environmental Information Processing	Signal transduction
Measles	12/205	138/7914	0.000229782	0.001501789	0.001235294	SLAMF1/CD3E/IL2RB/CD3D/CD3G/IL2RG/FASLG/JAK3/IL2RA/TNFAIP3/STAT1/TLR9	12	Human Diseases	Infectious disease: viral
Transcriptional misregulation in cancer	12/205	186/7914	0.003179549	0.017113456	0.014076642	IL2RB/ITGB7/GZMB/TRAF1/FLT3/BCL11B/PAX5/CD40/ETV7/MMP9/BIRC3/MMP3	12	Human Diseases	Cancer: overview
Graft-versus-host disease	11/205	41/7914	4.31E-09	6.07E-08	4.99E-08	FASLG/KLRD1/GZMB/PRF1/IFNG/HLA-B/HLA-F/KLRC1/TNF/KIR3DL2/KIR2DL3	11	Human Diseases	Immune disease
Intestinal immune network for IgA production	11/205	49/7914	3.32E-08	4.33E-07	3.57E-07	ICOS/ITGB7/TNFSF13B/CD40LG/TNFRSF13B/TNFRSF17/TNFRSF13C/IL15/CD40/AICDA/CCL25	11	Organismal Systems	Immune system
Rheumatoid arthritis	11/205	93/7914	2.56E-05	0.000203564	0.000167441	ITGAL/CCL5/CTLA4/TNFSF13B/LTB/IFNG/IL15/CCL3/TNF/CCL3L1/MMP3	11	Human Diseases	Immune disease
Chagas disease (American trypanosomiasis)	11/205	102/7914	6.10E-05	0.000446488	0.000367258	CD247/CD3E/CD3D/CCL5/CD3G/FASLG/IFNG/TLR9/CCL3/TNF/CCL3L1	11	Human Diseases	Infectious disease: parasitic
Jak-STAT signaling pathway	11/205	162/7914	0.00316522	0.017113456	0.014076642	IL12RB1/IL2RB/IL21R/IL2RG/JAK3/IFNG/IL2RA/IL9R/STAT1/IL15/IL22RA2	11	Environmental Information Processing	Signal transduction
Inflammatory bowel disease (IBD)	10/205	65/7914	5.64E-06	5.44E-05	4.47E-05	IL12RB1/IL21R/IL2RG/IL18RAP/FOXP3/TBX21/IFNG/STAT1/GATA3/TNF	10	Human Diseases	Immune disease
Osteoclast differentiation	10/205	128/7914	0.001737009	0.009933518	0.008170797	SIRPG/LCK/LCP2/NCF1/LILRB4/LILRB2/IFNG/CAMK4/STAT1/TNF	10	Organismal Systems	Development and regeneration
Allograft rejection	9/205	38/7914	3.74E-07	4.28E-06	3.52E-06	FASLG/GZMB/CD40LG/PRF1/IFNG/HLA-B/HLA-F/CD40/TNF	9	Human Diseases	Immune disease
Malaria	9/205	49/7914	3.69E-06	3.75E-05	3.08E-05	ITGAL/KLRK1/KLRB1/CD40LG/IFNG/CD40/TLR9/VCAM1/TNF	9	Human Diseases	Infectious disease: parasitic
Autoimmune thyroid disease	9/205	53/7914	7.27E-06	6.65E-05	5.47E-05	CTLA4/FASLG/GZMB/CD40LG/PRF1/HLA-B/HLA-F/CD40/TSHR	9	Human Diseases	Immune disease
Type I diabetes mellitus	8/205	43/7914	1.18E-05	0.000102467	8.43E-05	LTA/FASLG/GZMB/PRF1/IFNG/HLA-B/HLA-F/TNF	8	Human Diseases	Endocrine and metabolic disease
Viral myocarditis	7/205	60/7914	0.00085154	0.005194392	0.004272638	ITGAL/CD40LG/PRF1/HLA-B/HLA-F/CD40/MYH7	7	Human Diseases	Cardiovascular disease
African trypanosomiasis	6/205	37/7914	0.000333706	0.002105802	0.001732124	FASLG/IFNG/TLR9/VCAM1/IDO1/TNF	6	Human Diseases	Infectious disease: parasitic
Cytosolic DNA-sensing pathway	6/205	63/7914	0.005587738	0.029215887	0.024031474	CCL5/ZBP1/CCL4/CXCL10/CCL4L2/AIM2	6	Organismal Systems	Immune system
Asthma	4/205	31/7914	0.00795229	0.04042414	0.033250802	CD40LG/CD40/TNF/CCL11	4	Human Diseases	Immune disease
